# Supplementary material for: Quantification and Classification of Diclofenac Sodium Content in Dispersed Commercially Available Tablets by Attenuated Total Reflection Infrared Spectroscopy and Multivariate Data Analysis
Source: Pharmaceuticals (Basel). 2021 May 7;14(5):440. doi: 10.3390/ph14050440 (PMC8151404; doi:10.3390/ph14050440)
Supplement: Supplementary file 1 [file pharmaceuticals-14-00440-s001.zip]

Archive with 1 entries (1 files):
- pharmaceuticals-1165893-supplementary.pdf
